# Supplementary material for: Characterizing Benzo[a]pyrene Adducts in Transfer RNAs Using Liquid Chromatography Coupled with Tandem Mass Spectrometry (LC-MS/MS)
Source: Biomedicines. 2023 Dec 11;11(12):3270. doi: 10.3390/biomedicines11123270 (PMC10741534; doi:10.3390/biomedicines11123270)
Supplement: Supplementary file 1 [file biomedicines-11-03270-s001.zip]

Archive with 1 entries (1 files):
- biomedicines-2738206-supplementary.pdf
